# Supplementary material for: Why does the cost of employer-sponsored coverage keep rising?
Source: Health Aff Sch. 2024 Jun 4;2(6):qxae078. doi: 10.1093/haschl/qxae078 (PMC11195578; doi:10.1093/haschl/qxae078)
Supplement: qxae078_Supplementary_Data [file qxae078_supplementary_data.zip]

Archive with 4 entries (4 files):
- Supplementary Material-2.pdf
- coi_disclosure-vho_sk.docx
- Data-3.xlsx
- Supplementary Figures.pdf
