# Supplementary material for: Why does the cost of employer-sponsored coverage keep rising?
Source: Health Aff Sch. 2024 Jun 4;2(6):qxae078. doi: 10.1093/haschl/qxae078 (PMC11195578; doi:10.1093/haschl/qxae078)
Supplement: qxae078_Supplementary_Data [file qxae078_supplementary_data.zip › Data-3.xlsx]

## Sheet: Figure_1
Year	Worker Contribution	Worker Earnings	Premium	Inflation
1999	0	0	0	0
2000	4.92547	3.6001	11.1725	3.4
2001	15.8134	6.40997	21.9306	6.8
2002	38.4964	9.20437	38.1972	8.4
2003	56.3189	11.5289	56.5878	10.8
2004	72.4563	14.0961	71.8183	12.7
2005	75.8263	17.3302	87.8777	16
2006	92.6766	22.1927	98.2386	19.4
2007	112.638	26.9584	109.049	21.9
2008	117.369	31.0162	118.96	26
2009	127.803	32.988	130.962	26.1
2010	159.041	37.2496	137.783	28.8
2011	167.596	40.8152	160.283	30.3
2012	179.715	43.3215	171.887	33.3
2013	195.852	46.0709	182.352	35
2014	212.573	49.6202	190.692	36.5
2015	221.128	52.8435	202.97	37.3
2016	241.996	56.0769	213.279	38
2017	270.318	59.97	224.02	40.1
2018	259.494	65.1606	238.733	42.2
2019	289.825	70.5202	255.31	44.1
2020	262.152	80.7289	268.537	46.4
2021	286.844	91.5235	283.716	47.8
2022	295.723	102.324	287.895	54.8
2023	326.118	111.109	313.884	61.3

## Sheet: Figure_2
year	year-month	Professional Services	Hospital Services	Health Insurance
2006	2006-01-01	100	100	100
2006	2006-02-01	100.632	101.56	100.567
2006	2006-03-01	101.086	102.209	102.345
2006	2006-04-01	101.329	102.503	104.016
2006	2006-05-01	101.503	102.795	104.943
2006	2006-06-01	101.572	103.145	105.681
2006	2006-07-01	101.779	103.494	106.446
2006	2006-08-01	101.917	103.9	107.048
2006	2006-09-01	102.055	104.073	108.221
2006	2006-10-01	102.33	104.476	109.017
2006	2006-11-01	102.502	105.279	109.219
2006	2006-12-01	102.673	105.109	109.423
2007	2007-01-01	103.637	106.188	109.348
2007	2007-02-01	104.712	107.397	109.022
2007	2007-03-01	104.913	107.868	109.483
2007	2007-04-01	104.999	108.255	109.485
2007	2007-05-01	105.15	108.658	109.225
2007	2007-06-01	105.267	108.822	108.76
2007	2007-07-01	105.627	109.74	108.354
2007	2007-08-01	106.002	110.075	107.811
2007	2007-09-01	106.051	110.729	107.341
2007	2007-10-01	106.422	111.932	106.99
2007	2007-11-01	106.504	113.033	106.947
2007	2007-12-01	106.835	113.092	106.635
2008	2008-01-01	107.407	114.656	105.984
2008	2008-02-01	107.864	115.661	105.488
2008	2008-03-01	108.123	115.861	105.739
2008	2008-04-01	108.285	116.107	105.906
2008	2008-05-01	108.832	116.283	105.564
2008	2008-06-01	108.96	116.368	105.319
2008	2008-07-01	109.156	116.763	105.029
2008	2008-08-01	109.307	117.176	104.58
2008	2008-09-01	109.348	117.634	104.375
2008	2008-10-01	109.472	118.284	104.105
2008	2008-11-01	109.605	118.754	103.732
2008	2008-12-01	109.783	118.818	103.313
2009	2009-01-01	110.33	120.263	103.09
2009	2009-02-01	110.77	121.679	102.43
2009	2009-03-01	110.917	122.201	102.776
2009	2009-04-01	110.981	122.916	103.106
2009	2009-05-01	111.507	122.772	102.768
2009	2009-06-01	111.607	122.852	102.236
2009	2009-07-01	111.74	123.637	101.521
2009	2009-08-01	111.795	123.98	101.028
2009	2009-09-01	111.952	124.549	100.264
2009	2009-10-01	112.147	125.035	99.7956
2009	2009-11-01	112.175	126.204	99.8648
2009	2009-12-01	112.286	126.29	99.4792
2010	2010-01-01	113.084	127.569	98.9115
2010	2010-02-01	113.569	129.518	98.3989
2010	2010-03-01	113.641	130.505	98.3105
2010	2010-04-01	113.889	130.643	98.6771
2010	2010-05-01	113.922	130.667	98.147
2010	2010-06-01	114.172	130.84	98.1662
2010	2010-07-01	114.465	130.387	98.4177
2010	2010-08-01	114.592	130.674	98.5629
2010	2010-09-01	114.844	132.392	98.8652
2010	2010-10-01	114.817	133.207	99.1398
2010	2010-11-01	114.953	133.352	99.9909
2010	2010-12-01	114.996	133.634	101.594
2011	2011-01-01	115.381	134.423	103.128
2011	2011-02-01	116.096	135.749	104.321
2011	2011-03-01	116.208	135.883	106.076
2011	2011-04-01	116.3	136.4	107.677
2011	2011-05-01	116.346	136.768	108.963
2011	2011-06-01	116.454	136.793	109.939
2011	2011-07-01	116.65	137.149	110.696
2011	2011-08-01	116.717	137.473	111.678
2011	2011-09-01	116.742	137.714	112.533
2011	2011-10-01	116.979	138.529	113.014
2011	2011-11-01	117.005	139.344	113.553
2011	2011-12-01	117.171	139.259	113.636
2012	2012-01-01	117.41	140.084	113.835
2012	2012-02-01	117.535	140.95	113.859
2012	2012-03-01	117.609	140.981	114.366
2012	2012-04-01	117.74	141.452	115.12
2012	2012-05-01	118.09	141.713	115.31
2012	2012-06-01	118.442	142.415	115.124
2012	2012-07-01	118.613	142.703	114.881
2012	2012-08-01	118.865	142.075	115.263
2012	2012-09-01	119.042	142.611	115.336
2012	2012-10-01	119.043	142.901	115.892
2012	2012-11-01	119.007	143.708	115.981
2012	2012-12-01	119.08	144.076	115.566
2013	2013-01-01	119.533	144.675	115.126
2013	2013-02-01	119.918	146.227	114.741
2013	2013-03-01	120.139	146.422	114.906
2013	2013-04-01	120.367	145.67	115.282
2013	2013-05-01	120.343	145.466	115.092
2013	2013-06-01	120.689	145.934	114.938
2013	2013-07-01	120.759	146.091	114.78
2013	2013-08-01	120.748	147.624	114.569
2013	2013-09-01	120.909	148.352	114.389
2013	2013-10-01	120.951	148.196	114.079
2013	2013-11-01	120.969	148.088	113.977
2013	2013-12-01	121.147	148.231	113.981
2014	2014-01-01	121.372	149.39	114.106
2014	2014-02-01	121.583	150.883	114.205
2014	2014-03-01	121.722	151.396	114.38
2014	2014-04-01	121.884	151.584	114.522
2014	2014-05-01	122.228	151.61	114.72
2014	2014-06-01	122.231	151.656	115.49
2014	2014-07-01	122.159	151.976	115.56
2014	2014-08-01	122.339	151.626	115.229
2014	2014-09-01	122.342	151.96	115.292
2014	2014-10-01	122.404	152.302	115.104
2014	2014-11-01	122.743	152.657	115.705
2014	2014-12-01	122.852	153.032	116.939
2015	2015-01-01	123.066	153.626	117.656
2015	2015-02-01	123.047	154.359	117.976
2015	2015-03-01	123.371	154.747	119.054
2015	2015-04-01	123.701	156.262	120.352
2015	2015-05-01	123.794	156.427	120.767
2015	2015-06-01	124.047	155.299	121.152
2015	2015-07-01	124.207	155.277	121.674
2015	2015-08-01	124.065	155.03	122.028
2015	2015-09-01	124.226	155.36	122.74
2015	2015-10-01	124.161	157.487	123.84
2015	2015-11-01	124.746	157.312	123.779
2015	2015-12-01	124.754	157.18	123.668
2016	2016-01-01	125.126	158.157	123.555
2016	2016-02-01	125.564	159.42	123.433
2016	2016-03-01	125.62	159.186	123.761
2016	2016-04-01	125.944	159.329	124.252
2016	2016-05-01	126.569	159.655	124.061
2016	2016-06-01	126.62	159.511	123.845
2016	2016-07-01	127.029	159.804	123.649
2016	2016-08-01	127.363	161.065	123.73
2016	2016-09-01	127.398	161.206	123.977
2016	2016-10-01	127.284	161.542	124.015
2016	2016-11-01	127.741	161.533	123.844
2016	2016-12-01	127.821	161.553	123.822
2017	2017-01-01	128.027	162.354	123.534
2017	2017-02-01	128.214	163.659	123.418
2017	2017-03-01	128.091	163.836	124.018
2017	2017-04-01	127.52	164.638	124.168
2017	2017-05-01	127.567	164.512	124.145
2017	2017-06-01	127.206	165.037	124.069
2017	2017-07-01	127.239	165.374	124.106
2017	2017-08-01	127.54	165.376	124.237
2017	2017-09-01	127.635	165.706	124.024
2017	2017-10-01	127.666	166.305	123.676
2017	2017-11-01	127.48	166.461	124.884
2017	2017-12-01	127.537	166.537	126.007
2018	2018-01-01	127.783	168.245	127.392
2018	2018-02-01	128.297	168.57	128.668
2018	2018-03-01	128.687	168.891	130.323
2018	2018-04-01	128.818	169.051	131.598
2018	2018-05-01	128.71	169.16	132.882
2018	2018-06-01	128.73	169.69	134.336
2018	2018-07-01	128.629	169.877	135.853
2018	2018-08-01	128.367	169.481	137.149
2018	2018-09-01	128.506	169.447	138.872
2018	2018-10-01	128.498	169.524	140.82
2018	2018-11-01	128.477	169.942	142.216
2018	2018-12-01	128.525	170.158	144.46
2019	2019-01-01	128.935	170.534	145.966
2019	2019-02-01	129.265	170.537	147.395
2019	2019-03-01	129.079	170.66	149.114
2019	2019-04-01	129.191	170.229	150.525
2019	2019-05-01	129.371	170.458	151.8
2019	2019-06-01	129.646	170.194	152.865
2019	2019-07-01	129.734	170.649	153.956
2019	2019-08-01	129.767	171.593	154.995
2019	2019-09-01	129.987	171.514	156.124
2019	2019-10-01	130.049	172.943	157.008
2019	2019-11-01	130.127	173.194	155.51
2019	2019-12-01	130.159	173.109	154.265
2020	2020-01-01	130.163	174.332	153.254
2020	2020-02-01	130.448	174.756	152.146
2020	2020-03-01	130.685	174.96	152.016
2020	2020-04-01	130.844	175.338	151.627
2020	2020-05-01	131.506	175.227	150.885
2020	2020-06-01	131.791	175.371	149.922
2020	2020-07-01	132.201	175.538	148.886
2020	2020-08-01	132.038	175.524	147.896
2020	2020-09-01	132.147	176.032	147.288
2020	2020-10-01	132.122	175.796	146.676
2020	2020-11-01	132.068	176.043	145.72
2020	2020-12-01	132.021	176.062	147.711
2021	2021-01-01	133.05	177.048	149.42
2021	2021-02-01	134.275	177.267	151.059
2021	2021-03-01	134.387	177.809	153.802
2021	2021-04-01	134.293	177.841	155.75
2021	2021-05-01	134.371	177.758	157.94
2021	2021-06-01	134.391	177.786	159.984
2021	2021-07-01	134.755	178.303	161.958
2021	2021-08-01	135.047	179.016	164.041
2021	2021-09-01	134.901	179.166	166.255
2021	2021-10-01	134.927	179.767	168.667
2021	2021-11-01	135.136	179.464	170.792
2021	2021-12-01	135.271	179.294	166.78
2022	2022-01-01	135.625	180.6	162.529
2022	2022-02-01	135.802	180.627	159.094
2022	2022-03-01	136.081	181.047	155.519
2022	2022-04-01	136.119	181.367	151.444
2022	2022-05-01	136.282	181.573	147.29
2022	2022-06-01	136.937	181.585	143.477
2022	2022-07-01	136.955	182.144	139.794
2022	2022-08-01	137.432	182.919	136.185
2022	2022-09-01	138.136	182.952	132.128
2022	2022-10-01	138.189	182.359	128.529
2022	2022-11-01	138.163	183.665	125
2022	2022-12-01	138.192	184.165	126.08
2023	2023-01-01	138.264	184.147	127.171
2023	2023-02-01	138.186	183.738	128.234

## Sheet: Supplementary Figure A2
year	Health Insurance	Non-Profit Hospitals	For-Profit Hospitals
2011	3.4	3.85	6.03
2012	2.7	4.14	5.42
2013	2.2	4.6	4.43
2014	1.1	4.55	4.27
2015	0.6	4.01	4.91
2016	1.1	3.45	3.97
2017	2.4	4.35	3.77
2018	3.3	3.35	4.1
2019	3.2	3.93	3.47
2020	3	4.61	6.82
2021	3.8	10.67	12.29
2022	2.4	-0.31	7.02

## Sheet: References
Exhibit	Data Point	Source
Figure 1	Worker's Contribution	KFF Employer Health Benefits Survey, 2023
	Family Premiums
	Worker's Earnings	Average weekly earnings of production and nonsupervisory employees, total private, seasonally adjusted [CES0500000030], U.S. Bureau of Labor Statistics
	Inflation	Historical Inflation Rates: 2000-2024, Consumer Price Index, U.S. Bureau of Labor Statistics
Figure 2	Professional Services	Consumer Price Index for All Urban Consumers: Professional Services in U.S. City Average not seasonally adjusted [CUUR0000SEMC], U.S. Bureau of Labor Statistics
	Hospital Services	Consumer Price Index for All Urban Consumers: Hospital Services in U.S. City Average not seasonally adjusted [CUUR0000SEMD01], U.S. Bureau of Labor Statistics
	Health Insurance	Consumer Price Index for All Urban Consumers: Health Insurance in U.S. City Average not seasonally adjusted [CUUR0000SEME], U.S. Bureau of Labor Statistics
Figure A1	N/A	Improvements to the CPI Health Insurance Index, U.S. Bureau of Labor Statistics
Figure A2	Hospital Profit Margins	The National Academy for State Health Policy’s (NASHP) Hospital Cost Tool (HCT), Net Profit Margins
	Health Insurance Profit Margins	National Association for Insurance Commissioners (NAIC), Health Insurance Industry Reports
